# Supplementary material for: Integrating single-cell RNA-seq, bulk RNA-seq and network pharmacology reveals protective effect of salidroside in peritoneal dialysis-associated peritoneal fibrosis
Source: Front Pharmacol. 2025 Jun 20;16:1558366. doi: 10.3389/fphar.2025.1558366 (PMC12226536; doi:10.3389/fphar.2025.1558366)
Supplement: Supplementary file 2 [file Supplementaryfile1.xlsx]

## Sheet: Sheet1
swiss	super-pred	sea
TYR	APP	ADA
CA2	BLM	ADK
CA7	TDP1	ALDH1A2
CA1	APEX1	ALDH1B1
CA3	CHRM5	AMY2A
CA12	NFKB1	B4GALT1
CA14	CTSD	CA14
CA9	SLC6A5	CA12
CA4	GRIA2	CA1
CA5A	NR1I2	CA2
CA6	CLK4	CA9
ADK	DUSP3	CDA
ADA	KDM1A	ERAP1
ADORA2A	QRFPR	FGF1
AKR1C3	NTRK3	FGF2
ADORA3	GRIN	HPSE
PNP	KLF5	IL2
	CHRM1	IL6
	AOC3	LGALS1
	ESR2	LGALS3
	TTR	LGALS4
	ABCC1	LGALS8
	CAPN1	LGALS9
	PIN1	MGMT
	CNR2	IGF2R
	MME	NMUR2
	ADORA1	P2RY14
	S1PR4	PDCD4
	CHRM2	P4HB
	HDAC5	HRAS
	ERAP1	SLC28A3
	DPP9	SLC29A1
	TFPI	SLC5A1
	TOP2A	SLC5A2
	S1PR5	SLC5A4
	SLC1A2	SLC5A11
	NTSR2	YARS
	PSMB1	TOP1
	FFAR4	TYR
	SCD	VEGFA
	PLAU
	SLC40A1
	NFE2L2
	CHUK
	TRIM24
	GRK5
	CYSLTR2
	C5AR1
	GPR6
	PRKACA
	ITK
	GPBAR1
	PRKCD
	CBX4
	GRB2
	TLR8
	GLRA1
	KDM4A
	HSP90AA1
	TACR1
	HPRT1
	HDAC10
	PDE3A
	RORB
	METAP2
	GCK
	ADK
	SCN3A
	FPR2
	CXCR4
	OPRM1
	CHRM4
	CTSS
	VDR
	PDGFRB
	KLK1
	SCN4A
	NR3C2
	RXFP1
	PIK3R1
	STING1
	CDK2
	RPS6KA3
	FCGRT
	SLC1A1
	TYRO3
	LDHB
	GSTP1
	FPR1
	F13A1
	TLR4
	ITGB1
	HTR2A
	THRA
	GPR17
	MTOR
	SCN2A
	FPRL2
	PRMT1
	MDM4
	IL23R
