# Supplementary material for: Integrating single-cell RNA-seq, bulk RNA-seq and network pharmacology reveals protective effect of salidroside in peritoneal dialysis-associated peritoneal fibrosis
Source: Front Pharmacol. 2025 Jun 20;16:1558366. doi: 10.3389/fphar.2025.1558366 (PMC12226536; doi:10.3389/fphar.2025.1558366)
Supplement: Supplementary file 3 [file Supplementaryfile2.xlsx]

## Sheet: Sheet 1
ID	EPS1	EPS2	EPS3	EPS4	PD1	PD2	UREMIC1	UREMIC2	logFC	pvalue	FDR	regulation
AGAP11	2.46433	2.22866	2.30978	2.37351	3.85675	3.23821	3.87932	3.32296	-1.23024	0.000275459	0.3511	Down
SUV420H1	1.14681	1.1561	1.16323	1.43218	2.45305	2.2633	1.91342	2.39504	-1.03162	0.000521936	0.3511	Down
C20orf160	1.07977	1.27544	0.965489	1.25339	2.54655	1.77898	2.78711	2.86126	-1.34995	0.000567625	0.3511	Down
GPRASP1	2.11413	1.34303	1.63206	1.87279	2.94359	4.20578	3.2444	2.99574	-1.60688	0.000579463	0.3511	Down
GALNTL1	1.57441	1.50762	1.14606	1.09457	2.22191	2.76132	2.47104	3.34442	-1.36901	0.000633959	0.356922	Down
MAP1LC3C	2.31476	2.35771	1.86947	2.49461	3.45856	3.90389	3.92493	2.99036	-1.3103	0.000711641	0.358394	Down
ITLN1	0.486469	0.947285	0.54541	0.882377	1.8681	7.15081	8.75033	7.99905	-5.72669	0.00125227	0.364509	Down
AR	3.11991	3.48063	2.75264	3.34421	4.26538	5.27432	4.75902	3.97012	-1.39286	0.00135208	0.364509	Down
ENTPD3	1.25601	1.85277	0.871726	1.36322	2.92001	3.36114	2.18603	2.451	-1.39361	0.00137233	0.364509	Down
EBF1	3.77363	4.83976	4.06816	3.40557	5.24254	5.28072	6.70979	5.9999	-1.78646	0.00151963	0.382469	Down
PEX11A	3.2326	4.01966	2.75245	2.6746	4.01033	5.09123	6.01053	5.47332	-1.97653	0.00157651	0.383242	Down
FMO3	0.343215	0.714954	0.423944	0.584731	2.07707	1.66107	1.47446	1.08885	-1.05865	0.00164535	0.383242	Down
GHR	1.29241	1.22008	1.13406	1.55475	2.33647	2.9992	5.29971	4.55885	-2.49823	0.00169471	0.383242	Down
CDR1	8.84392	8.25957	8.28616	8.31564	9.46829	9.27631	10.8553	10.1653	-1.51498	0.00173196	0.383242	Down
PI16	1.36413	1.195	0.698838	1.27445	2.56315	2.42909	1.65825	2.34932	-1.11685	0.00183589	0.384976	Down
TAP2	1.92161	1.61531	1.62957	2.0288	2.64313	3.84484	2.56276	3.58035	-1.35895	0.00193511	0.397416	Down
GPSM2	3.61426	4.41589	4.25057	4.00306	5.03187	5.3781	4.68378	5.48518	-1.07379	0.00238537	0.415363	Down
HP	1.83115	1.27943	1.0844	3.54715	2.89575	5.67007	5.07589	5.17181	-2.76785	0.00269941	0.433669	Down
PCDH18	4.28872	4.53352	4.11222	3.44073	4.54867	5.93844	5.72801	6.25833	-1.52456	0.00323942	0.467252	Down
HOXA7	1.71408	2.14751	1.33142	1.92809	2.4075	3.82359	2.83906	2.97062	-1.22992	0.00371556	0.493889	Down
ADAMTS5	2.42795	2.01672	2.34715	2.82909	3.93312	2.71269	3.90962	4.21804	-1.28814	0.00409259	0.51325	Down
TBX3	4.06362	5.83786	4.32356	4.68925	5.85455	6.44826	5.83505	6.58309	-1.45166	0.00422115	0.51325	Down
AKD1	2.15111	2.88278	2.19446	2.60275	2.78962	4.17954	3.79772	4.41059	-1.33659	0.00440132	0.514598	Down
LOC440288	0.671344	0.265359	0.188272	0.354893	1.33577	2.11986	1.27186	0.879048	-1.03167	0.00459809	0.514598	Down
IFIT5	2.56938	2.77196	1.60226	2.07913	3.22851	3.66387	2.98795	3.37908	-1.05917	0.00494691	0.532756	Down
TGFBR3	4.80169	5.36191	4.41001	4.66992	5.49565	5.60398	6.80726	6.18066	-1.21101	0.00514535	0.532756	Down
LOC100294102	0.010108	1.03892	0.927552	0.355066	1.33754	1.3377	1.87879	2.01167	-1.05851	0.00516239	0.532756	Down
COPG2IT1	0.0781393	0.13231	0.0105444	0.254273	2.07296	0.750014	5.04493	3.60822	-2.75021	0.00533898	0.532756	Down
ATPAF1	2.88121	3.19789	2.65223	2.50279	3.74316	3.39765	4.84794	3.85883	-1.15336	0.00557556	0.532756	Down
KANK1	1.80642	1.63796	1.2847	2.15797	2.2044	2.75735	3.78487	3.00653	-1.21653	0.00580846	0.532756	Down
CCDC76	0.258277	1.25042	0.531581	1.09143	2.32728	1.79528	1.48388	1.62873	-1.02587	0.00590114	0.532756	Down
KCNIP2	1.55832	1.63616	1.3595	1.31441	3.19526	2.49295	6.32897	3.55081	-2.4249	0.00642463	0.555877	Down
ZNF329	0.827318	1.80741	1.76721	1.72973	1.9088	3.47103	2.77912	2.91719	-1.23612	0.0070461	0.557869	Down
MIR101-1	2.77062	3.71668	3.0074	1.98475	4.0306	4.90419	3.70863	4.14554	-1.32738	0.00706554	0.557869	Down
ADH1C	1.44749	1.1749	1.39638	0.897166	1.83894	1.89995	3.46789	3.75267	-1.51088	0.00778475	0.578446	Down
LOC202181	2.23064	3.43864	2.48981	3.36326	3.63822	5.41575	4.23091	3.98477	-1.43683	0.00781709	0.578446	Down
CSN1S1	1.26787	0.596513	0.0411916	0.881706	1.80828	1.87396	1.15643	2.36771	-1.10477	0.0082121	0.584261	Down
LHFP	5.28575	5.97576	4.72214	4.40782	5.89882	7.62427	6.41202	6.27972	-1.45584	0.00841782	0.586334	Down
CDO1	2.42396	1.89857	2.23782	2.23908	2.15371	4.81236	4.1473	4.38836	-1.67558	0.0086903	0.596331	Down
C15orf40	0.255959	0.198256	0.334754	0.368909	1.95672	1.89873	0.789072	0.722245	-1.05222	0.00875456	0.596331	Down
KAT2B	0.798138	1.45802	0.882722	0.427033	1.51837	3.60422	1.7517	2.52459	-1.45824	0.00901387	0.596331	Down
NAT8L	3.8388	4.25114	3.55329	4.3828	4.88787	4.6129	6.20554	5.03527	-1.17889	0.00905347	0.596331	Down
NTN4	1.09856	1.22878	0.909373	1.72429	1.72429	1.8691	2.57271	2.93698	-1.03552	0.00905854	0.596331	Down
CDKN2B	1.39424	1.22162	1.07765	2.03388	3.05779	1.52028	3.92567	3.48332	-1.56492	0.00932322	0.596331	Down
LOC572558	0.908085	2.79181	1.05878	1.83325	2.13019	3.64322	3.27601	4.33571	-1.6983	0.0103243	0.608592	Down
GATA2	2.19296	3.53154	2.39999	2.79189	3.26249	4.31481	3.58962	4.34071	-1.14781	0.0103861	0.609282	Down
FBXO4	1.49269	1.48076	1.6024	1.52774	3.13597	3.15301	2.29062	1.69966	-1.04392	0.0105799	0.613829	Down
TNMD	0.945111	0.981938	0.722686	0.834676	0.762334	4.96516	5.31152	3.23466	-2.69732	0.010623	0.613829	Down
NTRK2	2.50059	3.86572	2.13522	2.96341	3.34105	4.12587	4.74376	5.20258	-1.48708	0.0108398	0.616748	Down
PCOLCE2	1.06382	1.36252	1.93967	2.64542	1.37889	5.86266	7.44593	6.54532	-3.55534	0.0109907	0.616748	Down
MAL2	0.841265	1.06561	0.910866	1.25726	1.27931	2.39115	3.9904	2.4626	-1.51211	0.0112091	0.620072	Down
CSAD	2.82711	2.23795	1.78598	1.94751	2.24874	4.0574	4.57187	3.76378	-1.46081	0.0118503	0.620072	Down
SCARA5	3.32259	3.54146	2.24736	2.95527	3.49529	4.1007	5.43494	6.41356	-1.84445	0.0121522	0.620072	Down
POF1B	0.846152	0.627327	0.574261	0.760537	1.92455	2.63781	1.01337	1.34969	-1.02929	0.0122947	0.620072	Down
PPP1R3E	1.47446	2.19475	1.22522	1.34581	2.50998	3.4091	2.71199	1.88973	-1.07014	0.0124228	0.620072	Down
FHL1	5.03041	6.39498	3.99854	4.82238	5.29551	7.18841	9.2967	8.77468	-2.57725	0.0126364	0.620072	Down
MID1	2.58869	3.59205	2.84775	3.19789	4.97811	4.30162	3.60153	3.65901	-1.07847	0.0129685	0.620072	Down
MOSC1	1.18633	1.17257	1.49213	1.18371	2.00689	1.90452	5.15113	3.98209	-2.00247	0.0131135	0.620072	Down
ECM2	3.19466	3.3392	3.75545	3.47931	3.47253	4.53642	4.86319	5.02769	-1.0328	0.0131393	0.620072	Down
LRRC69	0.0837349	1.75006	1.17358	0.673128	1.72884	2.49289	1.74572	2.08722	-1.09354	0.0131982	0.620072	Down
SRPX	4.35475	4.72374	4.32618	3.62126	4.38718	6.40231	5.41244	6.4147	-1.39768	0.0132205	0.620072	Down
CREBZF	4.32022	5.01006	4.31038	5.04794	5.01714	6.49597	5.52218	5.78062	-1.03183	0.0133845	0.620072	Down
FIGF	0.905009	0.525491	0.385618	1.19811	0.488946	3.27787	3.51966	4.52588	-2.19953	0.0135562	0.620072	Down
C2orf40	0.656393	0.863576	0.254273	1.15989	0.437991	4.50396	3.42337	3.49832	-2.23238	0.0135731	0.620072	Down
SLC16A7	2.69763	2.07865	2.32977	2.19947	2.67616	3.13953	5.30226	4.53547	-1.58698	0.0137342	0.620072	Down
LOC100049716	1.39149	1.36195	1.06101	1.2144	1.20504	3.37435	3.06404	2.47832	-1.27323	0.0138441	0.620072	Down
PLA2G4A	0.542836	0.529009	0.543188	0.52189	0.471799	2.26726	1.66852	2.22202	-1.12317	0.0140201	0.620072	Down
LANCL1	2.26874	3.02721	2.79181	2.15776	2.57953	4.29234	4.18538	3.92701	-1.18468	0.0141685	0.620072	Down
BEX1	0.775004	1.11678	0.325023	2.04967	2.75008	2.53253	1.75326	1.86625	-1.15891	0.0147744	0.620072	Down
LMO3	0.656728	1.82233	0.522424	0.955589	1.10615	2.78164	4.55982	3.05429	-1.88621	0.0148487	0.620072	Down
NPY1R	1.06286	1.36125	0.225599	0.879545	1.91949	1.33618	4.47899	3.02197	-1.80684	0.0149578	0.620072	Down
ADAMTSL3	1.20051	1.78365	1.34562	1.53986	1.94516	2.31839	4.84434	3.33348	-1.64293	0.0149963	0.620072	Down
C1orf115	3.10804	3.25211	2.34979	2.4695	3.71059	2.9992	4.93921	4.96146	-1.35776	0.0150031	0.620072	Down
AQPEP	0.253564	0.23559	0.0377877	0.514391	0.663135	0.823758	3.02318	2.4626	-1.48284	0.0159245	0.623668	Down
ACACB	6.23969	6.603	4.87827	6.14599	5.97908	7.99796	9.90816	8.67179	-2.17251	0.0159507	0.623668	Down
NDRG2	4.8154	5.42226	4.32755	4.60097	4.9326	6.06733	6.77755	5.99718	-1.15212	0.0160095	0.623668	Down
MTX3	1.50274	1.64941	1.96579	1.44506	2.33647	4.12585	2.55556	2.22886	-1.17094	0.0165296	0.624746	Down
MAP2	0.833908	2.31711	1.42157	2.0562	2.68715	3.12736	2.56752	2.25773	-1.00274	0.0166577	0.625907	Down
SDPR	2.00623	2.56506	2.43983	2.37155	2.1028	4.86524	4.59984	4.02038	-1.5514	0.0166837	0.625907	Down
ARMCX1	2.44426	3.46163	2.33234	2.21309	3.07014	5.72165	3.74697	4.05864	-1.53652	0.0171296	0.63042	Down
LOC100130992	0.296957	0.225464	-0.0299014	0.208756	2.1193	2.32929	0.72049	0.41065	-1.21961	0.0177931	0.632126	Down
MCAM	3.94028	5.03755	4.57369	3.20504	4.63438	5.42495	6.42738	5.58179	-1.32798	0.0178483	0.632126	Down
LIFR	2.22176	4.46193	3.76828	3.48228	4.19782	4.27935	6.04545	6.31706	-1.72636	0.0187297	0.63239	Down
ALDH3A2	2.13041	3.92877	3.46408	2.05786	2.95953	4.80528	5.15861	6.00021	-1.83563	0.0202192	0.649234	Down
PPP1R1B	0.917523	0.779456	0.399305	0.879584	1.49396	0.873764	2.80582	2.03	-1.05692	0.0203471	0.649234	Down
ADRB1	0.947168	0.674189	0.522168	1.86809	1.32348	2.03396	3.84637	2.55216	-1.43609	0.0205344	0.649234	Down
GNAI1	2.69634	3.18966	2.57649	2.27576	3.06424	3.23821	5.60502	4.89236	-1.5154	0.0208843	0.649553	Down
LEPR	1.38158	1.33151	1.48106	1.66338	1.78322	3.56076	3.50247	1.83175	-1.20517	0.0209333	0.649553	Down
RBP4	1.72614	1.73073	1.50534	2.27841	2.90914	2.13558	7.3816	6.6122	-2.94948	0.0212578	0.651675	Down
ZNF423	3.40733	4.91335	3.93769	4.20163	4.46988	5.68715	4.84236	5.83046	-1.09246	0.0220579	0.656077	Down
LGALS3	5.00311	6.36399	5.52858	4.60016	5.61119	6.6733	7.0665	6.86873	-1.18097	0.0224639	0.656077	Down
TDRD6	2.54942	3.41689	1.74301	1.80242	3.72481	5.39847	2.80103	3.66692	-1.51987	0.0230175	0.656077	Down
EBF3	2.92845	3.16467	3.49863	2.93899	3.80694	3.19377	5.20585	5.1384	-1.20355	0.0232786	0.656077	Down
MOSC2	2.69491	3.65901	2.47495	2.74068	4.43239	2.94599	4.32434	3.9758	-1.02724	0.0235179	0.656325	Down
MRI1	1.70253	3.47175	2.80072	1.62579	2.51862	4.44793	4.08488	4.24721	-1.42446	0.0237438	0.658774	Down
SCN9A	0.713594	1.84989	0.774999	1.39438	1.31493	2.29901	2.9744	2.29206	-1.03688	0.0239551	0.660235	Down
HOXA9	0.903038	1.71043	0.709518	1.03274	1.80229	3.9773	1.69437	2.1356	-1.31346	0.0241323	0.660948	Down
ECHDC2	2.59457	3.39255	3.24535	2.57939	2.83376	4.26523	5.08894	4.41301	-1.19727	0.0244717	0.662395	Down
CALB2	0.504164	0.37934	0.270297	1.45012	0.444553	2.60274	4.91126	3.00233	-2.08924	0.0245277	0.662981	Down
PCCA	1.30241	2.43296	1.80406	1.55623	2.51065	2.16156	4.15753	2.8507	-1.1462	0.0253484	0.66548	Down
KIAA0485	0.859623	3.01958	2.01048	2.28567	2.9233	2.56966	3.63272	3.93998	-1.22258	0.0273269	0.674545	Down
PDZD2	1.51162	1.66052	0.909602	2.11067	2.45741	2.07065	5.07363	2.8142	-1.55587	0.0275679	0.674545	Down
ZNF83	3.22985	3.73141	3.73141	1.81816	3.40582	5.36065	4.4731	4.58812	-1.32922	0.0277837	0.674545	Down
C1orf213	1.48989	1.53525	1.72224	1.4761	1.53736	2.34917	4.51717	3.51417	-1.4236	0.0283262	0.674775	Down
OXCT1	0.827706	1.67999	2.30224	0.727121	1.14862	3.06646	3.71621	3.86953	-1.56594	0.0283513	0.674775	Down
RGMA	2.41325	2.96499	1.9674	1.91638	2.5783	4.58572	3.1175	3.36378	-1.09582	0.0287671	0.67701	Down
IFIT3	1.42103	2.69563	2.54493	1.23175	2.03581	3.23821	3.55282	3.95126	-1.22119	0.0295736	0.678231	Down
MAMDC2	1.64106	3.1985	1.80799	1.84022	1.94463	3.86384	3.84345	4.42073	-1.39622	0.0298448	0.678697	Down
ALDH1A1	4.35841	5.97795	4.23567	4.52939	5.12601	6.61231	7.34332	5.55328	-1.38338	0.0302216	0.683926	Down
ABCA5	1.36013	1.91472	1.43154	1.69969	2.64313	2.38989	3.9572	1.7163	-1.07511	0.0305638	0.684068	Down
LOC100289632	1.45686	0.909	0.749651	0.9858	1.25908	2.54864	2.97128	1.36666	-1.01109	0.0308787	0.684684	Down
DAPK2	2.01407	2.29654	1.7172	1.40642	2.2169	2.13625	4.11534	3.56374	-1.1495	0.0312405	0.68767	Down
ABCA8	1.6918	2.78707	1.75584	2.92576	1.48463	5.32232	5.64468	5.25062	-2.13544	0.0314442	0.68839	Down
RTN1	2.74605	3.63852	2.32409	2.48567	3.17788	3.28125	5.01768	4.27326	-1.13894	0.0317316	0.688824	Down
DCAF16	3.10967	3.97599	2.8633	2.38182	4.10725	5.14778	3.64626	3.65719	-1.05692	0.0326641	0.694219	Down
TFPI2	1.33634	1.35417	0.417563	1.14075	1.03217	3.41754	2.13086	2.24316	-1.14373	0.0331906	0.694219	Down
ANKRD29	0.641495	1.78115	0.458674	0.553406	1.25971	2.3069	1.37919	3.30524	-1.20408	0.0332481	0.694219	Down
AIFM2	2.27393	2.09171	1.96344	1.53085	1.74622	3.18169	5.82739	4.24721	-1.78564	0.0337774	0.694892	Down
PTPLB	1.78784	3.15619	3.52732	1.83767	2.64815	3.97008	4.33709	4.48696	-1.28331	0.0338918	0.694892	Down
IL17RD	2.36029	3.59731	1.77795	3.78379	3.4495	5.05002	3.719	4.34128	-1.26012	0.0340295	0.694892	Down
TMEM56	0.608278	0.844304	0.230069	1.31032	1.15165	1.54341	2.9458	1.35546	-1.00084	0.0352863	0.701963	Down
ZNF91	1.97652	4.0925	2.95863	2.35438	2.95863	3.82359	5.65297	5.28945	-1.58565	0.0354855	0.703348	Down
CTR9	0.835164	1.53365	1.32682	1.63662	1.20504	3.33859	2.40727	2.4171	-1.00894	0.035878	0.703471	Down
AQP7	0.492512	1.0797	0.546717	1.52639	1.77258	1.14636	6.18525	3.76232	-2.3053	0.0360239	0.703668	Down
FAM149A	3.02452	4.22693	3.70594	1.81316	3.6105	5.02871	4.22134	5.08619	-1.29405	0.0361354	0.703668	Down
MYOC	0.490418	0.259248	0.305765	0.496653	0.975985	3.11891	0.78217	1.19416	-1.12979	0.0370015	0.706416	Down
NRBP2	3.03987	3.40073	2.04694	1.9169	2.59879	3.95618	3.98971	4.16906	-1.07733	0.037162	0.706416	Down
SIK2	3.83096	3.95446	3.75713	4.71841	4.45996	4.44357	7.32163	5.83041	-1.44865	0.037497	0.706416	Down
PCK1	0.408629	-0.0409432	0.131081	1.66682	0.799535	1.06533	4.91696	4.41274	-2.25724	0.0377677	0.707043	Down
TMEM135	0.860799	1.26085	1.41871	1.02846	1.10041	2.14378	3.49067	2.05855	-1.05615	0.0379563	0.707322	Down
ITGA7	1.25701	2.11117	1.60379	1.04355	1.99185	1.69115	4.29819	3.23388	-1.29989	0.0384169	0.708982	Down
NNAT	2.93515	2.73291	1.86297	2.7826	2.32585	3.62951	4.42034	4.84978	-1.22796	0.0386828	0.708982	Down
GSDMB	1.31927	0.908161	1.52139	0.90345	1.98402	2.01062	3.80768	1.35841	-1.12711	0.0388391	0.708982	Down
FAM13A	3.22342	3.37915	2.88712	2.8057	2.64313	4.66257	6.03021	4.60552	-1.41151	0.0395986	0.713147	Down
EIF4E3	2.96212	3.65524	3.55967	2.32177	3.24351	3.99029	5.51277	4.32494	-1.14318	0.040194	0.713772	Down
ZNF302	2.16341	4.4127	3.01062	3.68842	4.31968	4.8537	4.19194	4.08827	-1.04461	0.0403172	0.713772	Down
GPAM	0.942978	1.89702	1.14637	3.19789	2.50277	2.01062	7.82333	6.94834	-3.0252	0.040349	0.713772	Down
C14orf126	0.868063	2.18224	1.73377	1.21377	1.39249	2.94839	3.50308	2.47302	-1.07978	0.0413845	0.720229	Down
ADH1B	4.17539	3.54028	3.21795	4.92922	3.06855	6.43073	9.00294	7.31941	-2.4897	0.0415594	0.720229	Down
KIAA1377	1.42858	1.55281	1.06593	2.79869	2.24304	3.68285	2.86514	2.18381	-1.03221	0.0434999	0.728203	Down
P2RY14	1.62946	1.66812	0.819724	0.847415	1.47224	1.5218	2.79405	3.21969	-1.01077	0.0440695	0.730373	Down
ACSS3	0.812794	2.03393	0.762185	0.474902	1.49101	2.12529	3.26807	1.48621	-1.07169	0.0455266	0.731559	Down
ZNRF3	0.778758	0.478917	0.558645	1.04013	1.20341	3.3604	2.00461	0.776077	-1.12201	0.0480442	0.731559	Down
USP33	3.18194	4.62495	4.04779	3.04023	3.53826	5.28754	5.22971	5.17047	-1.08277	0.0497205	0.731559	Down
KLHL31	0.675858	0.674189	1.05511	0.937564	0.758653	1.19312	4.50504	3.76087	-1.71874	0.0498073	0.731559	Down
NEGR1	1.7088	2.85622	1.16616	1.7091	1.20395	3.51871	4.76323	4.44931	-1.62373	0.04998	0.731559	Down
AMICA1	3.43117	2.87089	3.2522	3.09949	1.65301	1.67517	1.55994	1.50832	1.56433	1.60174e-05	0.218853	Up
TPM2	10.3526	9.95153	10.7945	10.1933	8.51251	8.84629	8.35372	8.15136	1.85701	2.95086e-05	0.218853	Up
CXCR4	7.98099	6.26215	7.10726	6.30018	4.3923	3.82359	4.25204	3.60296	2.89492	3.36903e-05	0.218853	Up
LOC100132116	6.55023	7.23066	7.74335	6.91123	5.46309	4.84365	4.49946	4.43233	2.29923	4.39442e-05	0.218853	Up
SULF1	8.38892	8.23785	9.56343	7.73077	5.47396	6.2766	5.22686	6.02262	2.73023	6.36031e-05	0.241554	Up
MOXD1	4.6883	4.59163	5.63022	4.5243	3.1144	2.41561	2.86221	1.88831	2.28848	7.27535e-05	0.241554	Up
ACTA2	8.25197	8.25801	9.07255	8.26494	6.70031	6.71777	5.33907	5.80435	2.32149	9.48377e-05	0.269895	Up
INPP5D	4.46083	4.04105	4.10416	4.18347	2.94619	2.3266	2.90845	3.07088	1.38435	0.000140678	0.324837	Up
CFHR2	3.47279	4.59206	4.82518	4.3821	2.3432	2.58122	2.67734	2.45613	1.80356	0.000146756	0.324837	Up
CNN1	3.25475	4.56286	3.34359	4.23482	1.81767	2.28309	1.61385	1.91759	1.94095	0.000188883	0.3511	Up
ALOX5	3.17007	3.25851	3.14525	2.72183	1.76771	2.01062	2.02698	1.88831	1.15051	0.000215485	0.3511	Up
ISM1	2.85465	2.99156	2.91406	3.12664	1.95877	1.65569	0.642734	1.22566	1.60101	0.000287501	0.3511	Up
SLC16A3	5.26647	3.23469	5.46567	4.38836	1.86448	2.03591	2.47084	2.03097	2.48825	0.000319003	0.3511	Up
ZNF469	3.68791	3.2438	3.96136	3.777	1.98402	1.88428	2.41138	2.73712	1.41332	0.000350532	0.3511	Up
TMEM2	5.99665	5.29129	5.40783	4.39816	3.5978	3.44345	3.65681	2.79771	1.89954	0.00035502	0.3511	Up
C2	5.02047	3.6059	4.1328	4.18313	2.39337	2.86832	2.48834	2.72899	1.61582	0.000377133	0.3511	Up
CNN3	6.20342	5.91816	6.12867	6.28836	4.69225	5.45694	4.6769	4.53053	1.2955	0.000422938	0.3511	Up
ODF2	3.22403	2.95104	3.01446	2.43083	1.20504	1.15927	2.09947	1.28414	1.46811	0.000439777	0.3511	Up
KLHL18	3.37043	2.51747	2.3469	2.83144	1.72215	1.13067	1.30646	1.35286	1.38853	0.00045436	0.3511	Up
COL11A1	5.72583	3.88744	6.8754	4.1603	1.68209	2.6834	0.102534	0.677621	3.87583	0.000464024	0.3511	Up
MSR1	5.87539	6.09348	6.92179	5.54811	3.03284	2.29372	4.86347	3.4864	2.69059	0.000499015	0.3511	Up
TPM4	11.1262	10.4804	10.9512	10.3744	9.81134	9.27557	9.37901	8.85866	1.4019	0.000499938	0.3511	Up
TNFRSF11B	4.25199	2.88541	3.42157	2.7976	0.685656	1.12591	2.04957	1.42929	2.01654	0.000500877	0.3511	Up
SERPINH1	6.50584	6.28211	7.64817	6.43629	5.05442	4.00234	5.28552	4.81107	1.92976	0.000523126	0.3511	Up
COMP	6.73266	5.31453	5.1479	4.32564	1.72627	3.63302	0.339954	0.461042	3.84011	0.000541795	0.3511	Up
PKM2	5.88326	4.68435	5.0759	4.8641	3.25878	3.46821	4.08874	3.43495	1.56423	0.00054708	0.3511	Up
INHBA	6.11513	4.03128	6.54421	4.93944	3.18932	2.93797	1.5968	2.45605	2.86248	0.000557175	0.3511	Up
COL8A1	5.21456	3.25039	5.44884	4.78853	2.64313	2.71269	1.9461	1.61557	2.44621	0.000558749	0.3511	Up
LMO7	5.43091	3.16651	4.68251	4.09212	2.64313	2.04153	1.00941	1.1501	2.63197	0.000581613	0.3511	Up
LOXL2	5.4627	4.10909	5.5206	4.72182	2.51304	2.15253	3.8494	2.58067	2.17964	0.000612932	0.356922	Up
FN1	10.1055	8.62359	10.7476	9.09808	5.91728	7.86904	5.069	6.90666	3.2032	0.000645007	0.356922	Up
ENTPD1	4.3143	5.06622	4.91344	4.62158	2.92001	3.73031	3.02562	3.74505	1.37364	0.000685885	0.358394	Up
RAB27A	4.01107	3.60354	4.16673	3.80683	3.23805	2.53887	2.52561	2.59794	1.17193	0.000695289	0.358394	Up
LBH	4.94115	5.21342	5.96802	5.38647	4.5035	3.99264	3.7935	3.87132	1.33702	0.000733191	0.358394	Up
ALCAM	4.05116	4.22936	5.27068	5.15309	3.31644	3.15986	2.0201	2.77305	1.85871	0.000737621	0.358394	Up
FLJ32255	2.69024	2.95296	2.84306	3.41745	1.51541	2.21111	1.76156	1.78504	1.15765	0.000786209	0.364509	Up
CTGF	6.42028	6.08003	8.68335	6.72834	5.32281	3.71925	2.87303	2.85688	3.28501	0.000806588	0.364509	Up
HIF1A	6.16668	4.67901	6.0629	5.22366	4.11092	3.34003	4.09335	3.16674	1.8553	0.000814476	0.364509	Up
TAGLN	7.3736	6.82225	7.42629	6.54626	5.20444	3.26393	5.77638	4.21998	2.42592	0.000830107	0.364509	Up
FLNA	4.45924	3.97684	4.05532	4.76436	2.30267	2.49463	3.26998	3.3219	1.46664	0.00085206	0.364509	Up
TIMP1	7.11105	6.83867	7.84152	6.70119	3.43936	5.64363	4.77162	5.47631	2.29038	0.000884562	0.364509	Up
SERPINA1	3.92014	2.59926	4.23387	2.91984	1.827	1.62568	1.83312	1.53133	1.71399	0.000895853	0.364509	Up
SLC12A8	3.9761	3.75836	4.78537	3.0423	2.86024	1.17991	0.567755	1.07364	2.47015	0.000901495	0.364509	Up
COL5A1	9.12319	7.3512	9.27493	8.55596	7.04225	5.31949	3.28939	4.88874	3.44135	0.00095271	0.364509	Up
GJB2	2.26678	1.70654	3.20364	1.80593	-0.11845	1.23485	0.184025	0.123964	1.88963	0.000956692	0.364509	Up
COL3A1	10.629	10.3316	11.2047	10.2606	9.34083	9.16281	7.27982	7.89575	2.18667	0.000978708	0.364509	Up
C14orf37	2.39217	1.56948	2.23782	1.11632	0.450032	0.37244	0.205849	0.659447	1.40701	0.00099797	0.364509	Up
MICAL1	4.34671	4.17996	3.64322	3.87686	2.85452	1.87084	1.99729	3.16721	1.53922	0.00102066	0.364509	Up
NF2	4.72893	3.34494	3.51148	3.32137	1.69674	2.40659	2.0972	2.34537	1.59021	0.0010608	0.364509	Up
CALU	8.04595	6.81623	9.09369	7.56606	5.66458	5.72872	6.18149	6.02035	1.9817	0.00108731	0.364509	Up
CDH11	7.03846	5.77556	6.98689	5.14082	5.10576	2.9992	2.75139	2.97619	2.7773	0.00112119	0.364509	Up
EDIL3	4.89041	3.36263	5.62362	4.22958	2.47811	3.0433	1.9044	2.164	2.12911	0.00114581	0.364509	Up
ITGA4	3.10304	2.65168	3.73591	3.05124	1.68907	1.08695	1.97513	2.14855	1.41054	0.00116417	0.364509	Up
CPZ	2.24393	1.85959	2.08489	2.56067	1.50931	0.668256	0.688233	1.12793	1.18884	0.00117617	0.364509	Up
COL5A2	8.79078	7.59174	9.00318	8.89158	7.21598	6.88472	5.47447	4.97821	2.43098	0.00120666	0.364509	Up
FKBP11	5.75763	4.63578	4.91399	5.00528	2.56043	3.72817	3.31448	4.07528	1.65858	0.00121728	0.364509	Up
SLC1A4	3.37991	3.62488	3.87861	3.26544	1.34714	2.26778	2.19068	2.75437	1.39722	0.00122857	0.364509	Up
PPIB	8.11324	7.2067	8.01981	7.08057	5.26386	5.86129	6.67831	6.11875	1.62453	0.00127793	0.364509	Up
KIAA1217	4.54854	4.29357	5.59775	4.39714	3.13427	2.57282	3.69128	3.1991	1.55988	0.00128739	0.364509	Up
DNAJB11	7.23605	6.83247	6.80709	6.9741	5.53472	6.42832	5.84317	5.46713	1.14409	0.00132485	0.364509	Up
PTPRC	6.12033	5.33182	5.74499	5.4067	2.45024	2.49732	4.74894	3.90247	2.25122	0.00133104	0.364509	Up
TPM1	9.75587	9.13709	9.61562	9.54495	8.68627	8.15976	8.09029	7.04173	1.51887	0.00136252	0.364509	Up
ICAM1	5.52322	3.777	5.4344	4.3647	3.33469	2.71269	2.01173	3.10089	1.98483	0.00136861	0.364509	Up
ATP10A	3.56904	2.82405	3.49219	3.63168	2.5207	2.43709	1.59767	1.77986	1.29541	0.00141435	0.370726	Up
ADAM12	4.58306	5.96684	7.01706	5.97817	3.92603	1.48858	4.06281	2.07152	2.99905	0.0014707	0.380491	Up
IGFBP4	7.12662	7.13299	6.96986	6.11227	5.63932	4.78895	5.18598	5.94698	1.44513	0.00150414	0.382469	Up
MICAL2	5.33655	3.88972	5.19738	5.17773	3.50613	2.53403	3.79565	2.71235	1.7633	0.00153594	0.382469	Up
PLOD1	3.45579	3.29889	2.96407	2.11082	1.44621	1.90001	1.38893	1.72255	1.34297	0.00161679	0.383242	Up
AKAP13	8.17089	7.11239	7.86408	6.93217	6.50598	5.97209	6.26147	6.08195	1.31451	0.00173511	0.383242	Up
PDPN	6.14954	5.08893	6.81686	5.48499	4.38142	4.6733	3.86427	3.25329	1.84201	0.00175067	0.383242	Up
LOC728163	2.95438	2.7352	2.20063	2.6557	1.83075	1.16286	1.87406	1.17984	1.1246	0.00180091	0.384976	Up
VCAN	7.95382	7.77832	9.25619	7.17864	6.15288	6.79183	4.74993	4.70526	2.44177	0.00180611	0.384976	Up
NNMT	9.68351	8.68331	9.59602	9.07608	8.44899	7.31774	8.12678	7.34092	1.45112	0.00182488	0.384976	Up
TAOK3	4.64542	5.11456	5.01875	5.01875	3.32544	2.69717	3.96942	4.19986	1.4014	0.00188555	0.391271	Up
DNAJC1	7.13837	5.85523	6.64926	5.65955	4.80404	4.8346	5.05493	5.07269	1.38404	0.00199609	0.401588	Up
LAPTM5	5.99077	5.72688	6.84317	5.36935	3.65077	3.75285	5.06669	4.61637	1.71087	0.00207131	0.408541	Up
FCGR1A	1.57899	2.3429	3.49372	2.58868	1.35647	0.287657	0.983951	0.673325	1.67572	0.00213065	0.415363	Up
TLR2	3.63813	5.00224	6.35699	4.70458	2.5212	2.55407	2.70644	3.43751	2.12068	0.00215569	0.415363	Up
PIM1	5.54114	4.16994	4.96177	4.84908	3.80785	3.75592	3.68194	3.56131	1.17873	0.00219885	0.415363	Up
NFYB	4.0042	3.50008	4.82192	5.07708	2.68135	2.47688	3.3557	2.79539	1.52349	0.00227426	0.415363	Up
CALD1	10.9905	10.0388	10.4604	10.5366	9.67218	9.49393	9.26122	8.48767	1.27782	0.00230624	0.415363	Up
RFXAP	3.72099	2.5099	2.35457	2.96138	1.59351	1.59473	1.49394	1.86137	1.25082	0.0023189	0.415363	Up
PPP1R14B	3.62281	3.42382	3.71187	3.01023	2.3714	1.983	2.34133	2.87575	1.04931	0.00234989	0.415363	Up
ABCG1	2.10125	3.3225	2.51251	2.32444	1.25832	1.1909	1.29283	1.75843	1.19006	0.00237909	0.415363	Up
LOX	4.84215	4.85629	6.99715	6.15407	3.56365	4.4877	3.13714	2.91881	2.18559	0.00238656	0.415363	Up
POSTN	7.47537	8.30261	9.35984	6.723	6.76755	5.17942	5.14853	5.33426	2.35777	0.00239374	0.415363	Up
MYC	6.57895	4.61831	5.96678	4.38138	3.50926	2.49531	3.42536	3.79309	2.0806	0.00242457	0.416378	Up
HIST1H4J	3.69326	3.39261	3.24117	3.73092	1.98402	2.03876	2.75227	2.89397	1.09723	0.00251319	0.425904	Up
MAPK1	5.38255	4.65236	4.67478	4.90895	3.85668	3.45645	4.28418	3.88589	1.03386	0.0025228	0.425904	Up
SPARC	9.74837	9.64073	10.3837	9.78681	8.28732	9.33697	8.85507	8.56882	1.12786	0.00264049	0.431157	Up
FAP	5.35793	4.90299	5.48549	4.72949	4.2754	3.59934	1.83646	1.64314	2.28039	0.0026762	0.433435	Up
SKIL	7.32319	5.48169	6.75249	6.40351	5.67026	3.51085	4.55139	4.0562	2.04305	0.00274365	0.43725	Up
RARRES2	7.3441	6.57076	7.95446	6.20335	5.09828	3.93753	6.1436	4.68896	2.05107	0.00278573	0.44024	Up
ETV6	4.69154	4.7057	4.85546	3.37578	2.79756	2.25977	3.22794	3.31744	1.50644	0.00281968	0.44024	Up
THY1	6.91689	5.24401	6.99554	5.84371	4.5783	5.20416	3.23716	3.75765	2.05572	0.00286327	0.44024	Up
SNAI2	4.56623	5.57843	5.94718	4.70031	4.11307	3.56703	4.06285	3.73244	1.32919	0.00286753	0.44024	Up
PRKD1	2.67281	2.99975	2.29796	2.58516	1.32506	2.18323	0.70993	1.28981	1.26191	0.00287291	0.44024	Up
LAIR1	3.5418	2.80439	3.35503	3.32116	1.228	1.57463	2.68321	2.23782	1.32468	0.00302105	0.459407	Up
KIAA1199	4.16955	3.10614	6.60037	4.95853	2.85162	1.85648	2.10799	1.9532	2.51633	0.00308553	0.462157	Up
FCGR1B	2.85075	2.89984	4.65975	1.75584	1.07831	1.07628	1.27186	0.0813829	2.16459	0.00320455	0.467252	Up
SPON1	6.74368	6.28127	6.17041	5.74878	4.52466	5.28803	5.38588	3.77035	1.49381	0.00321324	0.467252	Up
PRPS2	2.51288	4.05762	4.47198	3.71439	1.50385	2.68367	1.70004	2.1335	1.68395	0.00324361	0.467252	Up
KDM5B	2.28574	2.20273	3.07146	2.43166	1.72481	1.08697	1.68825	1.4631	1.00711	0.00324466	0.467252	Up
CISD1	3.77509	4.48517	4.324	4.19486	2.91561	3.68365	2.4245	3.15993	1.14886	0.00326028	0.467252	Up
SCO2	2.99641	1.93352	2.9095	2.22376	1.72719	1.159	1.14342	1.52929	1.12607	0.00339758	0.478485	Up
DLG4	3.65154	2.8575	2.77062	3.50049	2.68555	1.94553	1.62254	1.63405	1.22312	0.00340212	0.478485	Up
PDIA5	3.6411	3.31855	3.67932	2.00083	1.46466	1.91468	0.957475	2.00847	1.57363	0.00341752	0.478485	Up
LOC100130905	4.60963	2.43324	2.92978	4.07475	2.2032	1.3515	1.88561	1.461	1.78652	0.00349698	0.480437	Up
FYB	4.7248	3.54928	4.08596	4.10385	2.78017	1.92847	3.06446	3.30258	1.34705	0.00355631	0.485242	Up
CMTM6	4.88757	4.57057	5.18924	4.33048	3.63258	3.18562	4.24685	3.54163	1.09279	0.00366862	0.493889	Up
ADAMTS9	2.73914	2.12006	2.17593	1.79798	0.871726	1.05034	1.26071	1.62873	1.0054	0.0037262	0.493889	Up
GPRC5A	4.0229	2.36878	3.36872	2.51004	2.33441	1.24217	1.06453	1.12506	1.62607	0.00376258	0.493889	Up
GADD45A	6.75581	6.53125	5.25766	6.07143	4.93046	5.36065	4.12261	4.17415	1.50707	0.00376567	0.493889	Up
GALNT1	5.54013	5.41182	6.44442	5.25622	3.50014	4.06255	5.12131	4.13748	1.45778	0.00376844	0.493889	Up
MXRA5	8.55967	8.19712	8.78485	8.16764	7.06304	7.57209	4.56959	5.55009	2.23862	0.00384455	0.498384	Up
COL1A2	10.5512	10.0016	10.9193	10.363	9.33916	9.42785	6.75658	7.58346	2.18201	0.00391028	0.50256	Up
MYO10	4.33243	4.63167	4.23426	3.66326	2.7059	2.56522	3.54556	3.42157	1.15584	0.003962	0.505942	Up
ABLIM2	3.39613	3.62427	3.02784	2.9042	2.03495	2.87301	1.83679	1.91669	1.07275	0.00420865	0.51325	Up
THBS3	4.24567	3.97554	3.6724	3.32105	3.23268	2.93866	2.39213	2.42092	1.05757	0.00425698	0.51325	Up
ARPC5	6.15031	6.04097	6.54426	6.0116	4.4314	4.5859	5.65287	5.43401	1.16074	0.00426388	0.51325	Up
LIN7A	2.94533	2.86232	2.58164	1.60299	1.28968	0.855541	1.36649	1.63237	1.21205	0.00427402	0.51325	Up
SLC20A1	4.61187	3.76283	3.80343	3.10437	2.92957	2.32264	2.71491	2.61809	1.17432	0.00428399	0.51325	Up
C11orf75	2.86308	4.21792	3.60348	2.59578	2.62573	1.51589	1.69409	1.10372	1.58521	0.00430264	0.51325	Up
FCGR3B	3.83387	2.92924	5.51951	4.10466	0.871726	2.0144	1.48649	3.12039	2.22357	0.00440214	0.514598	Up
ZCCHC6	6.8919	5.44762	6.62796	5.21435	3.92728	3.74047	5.35095	4.12346	1.75992	0.00443503	0.514598	Up
LCP1	3.07903	4.08388	3.71972	3.06118	0.646836	1.25085	2.36639	2.73886	1.73522	0.00446285	0.514598	Up
STX4	4.21495	3.93755	3.8205	3.19789	1.58386	2.60647	3.11333	2.65498	1.30306	0.00452434	0.514598	Up
PPIC	7.77165	7.70202	8.63137	7.27091	5.55003	7.08015	6.46866	6.63652	1.41015	0.00458832	0.514598	Up
PSD3	3.45283	2.92502	4.2002	2.99516	1.59558	2.73012	2.21573	1.91705	1.27868	0.00459495	0.514598	Up
CYR61	8.91713	6.3809	9.25865	7.47959	6.52715	5.37596	2.54395	1.58195	4.00181	0.00462636	0.51487	Up
FILIP1L	5.94545	5.67448	7.00188	4.74649	3.77257	3.22256	4.57274	4.64812	1.78808	0.00489998	0.532756	Up
SAP30	5.50733	5.06027	6.97154	5.29592	4.76824	3.1329	4.29188	3.69868	1.73584	0.00497906	0.532756	Up
CD74	9.39177	9.35033	9.33112	8.49597	6.76196	6.58538	8.27754	8.37354	1.64269	0.00502287	0.532756	Up
PRSS23	6.14557	5.62906	7.20379	6.75782	2.51723	5.20323	4.88602	4.65532	2.11861	0.0051259	0.532756	Up
OLFML3	5.21504	4.94676	6.06368	4.92871	3.22854	4.32554	4.31476	4.27376	1.2529	0.00512613	0.532756	Up
REL	4.13117	2.17438	3.70752	3.5158	1.25758	2.01177	2.52027	1.09666	1.66065	0.00532425	0.532756	Up
CD200	3.32122	2.64812	3.36111	3.50043	2.84986	1.98348	1.95354	1.57667	1.11683	0.00550047	0.532756	Up
RRBP1	7.56222	5.7668	6.971	6.74485	5.33417	5.77793	5.30545	5.56878	1.26463	0.00550555	0.532756	Up
DKC1	5.35882	3.65375	4.68253	5.15535	3.29011	3.04456	3.8064	3.43682	1.31814	0.00560646	0.532756	Up
ADAM9	6.10367	5.18441	6.43803	5.22203	3.63164	4.53385	5.05312	4.24793	1.3704	0.00562072	0.532756	Up
KDELR3	3.42538	3.17522	4.88695	4.02685	2.23846	2.63909	2.92582	2.51374	1.29932	0.00570436	0.532756	Up
MARCKS	9.35701	9.05159	9.45804	8.6335	8.17226	7.10037	8.19531	8.42078	1.15285	0.00580579	0.532756	Up
MMP2	8.70881	8.0753	8.82787	6.97371	6.50426	7.38796	5.38515	6.19709	1.77781	0.00587816	0.532756	Up
CXCL16	4.80386	4.37584	5.67601	4.39348	3.11762	2.56212	4.40633	3.08097	1.52054	0.00596287	0.532756	Up
ACTR2	6.34339	6.8482	7.41389	6.8026	5.36399	5.63726	6.24216	6.071	1.02342	0.0059815	0.532756	Up
MAZ	6.53259	6.06887	5.30455	5.77415	5.31087	4.13309	4.92725	4.63872	1.16756	0.0059923	0.532756	Up
GNAI3	5.2873	5.31944	6.16517	5.46109	3.0279	3.52161	4.8795	4.72246	1.52038	0.00601728	0.532756	Up
DCBLD2	4.91231	4.14534	5.46979	4.88365	3.81456	3.35025	4.23532	3.65901	1.08799	0.00625109	0.551008	Up
PTPN6	4.10385	3.17607	2.98447	2.79691	1.75635	1.55715	2.76771	2.01148	1.24215	0.00632411	0.554989	Up
SLC31A1	4.42435	3.0697	4.45059	3.87382	2.80047	2.88537	2.75712	3.03489	1.08515	0.00642967	0.555877	Up
LOC100131683	4.20578	2.06789	5.24227	2.28211	0.905957	1.71154	0.870353	1.20504	2.27629	0.00647374	0.555877	Up
HSPA5	7.90457	6.8315	7.53344	7.21321	4.06889	6.66389	5.77811	5.9556	1.75406	0.00651576	0.557083	Up
TTPAL	3.53777	4.29288	4.44784	3.66324	1.60849	2.37466	3.09579	3.34661	1.37905	0.00660617	0.557869	Up
CKAP5	4.23149	3.70969	4.01121	3.65115	2.64313	2.38382	3.70752	2.60718	1.06547	0.00682918	0.557869	Up
C1QTNF7	2.68718	3.08096	2.75166	2.03165	1.20504	2.12822	1.7896	1.39235	1.00906	0.00683972	0.557869	Up
SMC1A	6.35388	6.32699	6.02551	6.17713	4.11251	5.4783	5.39756	5.47464	1.10512	0.00688111	0.557869	Up
CYBB	5.49728	5.29856	5.29314	4.72007	1.90206	3.3049	4.41746	4.22226	1.74059	0.00690613	0.557869	Up
ARRB2	4.12261	3.777	4.21052	4.00657	1.97543	1.62645	3.89891	2.57082	1.51127	0.00691373	0.557869	Up
PIK3AP1	2.51083	3.69537	2.95941	2.27065	1.08835	1.21751	2.38324	1.51712	1.30751	0.00693316	0.557869	Up
FCGBP	3.56165	4.49991	5.74694	4.38836	3.42971	3.53081	2.39572	2.1522	1.6721	0.00696144	0.557869	Up
PTPN2	5.4359	4.60498	4.48766	5.53728	4.62173	3.32042	3.57256	3.64472	1.2266	0.00698559	0.557869	Up
NCRNA00181	2.42409	3.2372	2.3577	1.03426	0.871726	0.436265	0.690112	1.25014	1.45125	0.00704602	0.557869	Up
VDR	4.98091	4.40693	4.42938	3.69738	3.45917	3.42159	2.70348	1.3083	1.65552	0.00705827	0.557869	Up
LRRFIP1	9.05881	7.66258	8.16709	7.75611	6.6107	6.68805	6.9515	7.58167	1.20317	0.00711118	0.557869	Up
NLRP3	2.54016	2.15876	2.81387	2.92948	1.79018	0.779862	1.82375	1.9066	1.03547	0.00714936	0.558519	Up
DGKA	4.66253	3.26315	3.8385	2.95928	2.61733	2.30069	2.63347	2.40978	1.19055	0.00720026	0.560299	Up
GAL3ST4	3.8246	3.49934	3.19834	3.58175	2.38432	3.28556	2.17234	1.55895	1.17572	0.00745224	0.571138	Up
FBXO32	1.84016	4.44051	4.36338	4.0109	2.32343	2.0484	1.51486	1.21197	1.88907	0.00745424	0.571138	Up
OSTC	3.68228	4.38897	5.45815	4.41272	2.20261	3.13318	3.48753	3.49526	1.40589	0.00754258	0.574221	Up
BASP1	6.56383	6.24303	6.35782	5.74688	5.74998	5.28575	3.80928	3.60896	1.6144	0.00760353	0.575931	Up
NBL1	7.92744	7.07478	7.38698	5.6188	5.83815	5.50194	5.46292	5.28725	1.47944	0.00764519	0.576893	Up
PNP	2.44649	1.22964	2.48721	1.22865	0.441095	0.80447	1.03697	0.286311	1.20579	0.00772466	0.578446	Up
PTPDC1	3.99854	3.42844	4.00019	4.58725	3.53039	3.06119	2.55906	2.79688	1.01673	0.00776911	0.578446	Up
GPR183	2.57504	1.83144	4.06042	1.07285	0.548921	0.601387	0.240069	0.820757	1.83215	0.00779445	0.578446	Up
MANF	4.56723	4.43466	5.00304	3.99678	2.20792	3.34619	3.76316	3.69309	1.24784	0.00786903	0.578446	Up
MNDA	5.51571	4.84549	5.75667	3.84065	1.90066	1.93088	3.76525	4.173	2.04718	0.00804307	0.580133	Up
CDH2	2.49788	1.01632	2.94595	3.81579	1.15006	0.598619	0.976105	0.782171	1.69225	0.00805375	0.580133	Up
RAB31	7.368	7.17821	7.76609	5.755	6.18032	5.44629	5.38555	4.07703	1.74453	0.00811655	0.580805	Up
RASSF2	3.29064	4.04966	4.8204	2.98695	2.97765	2.01505	1.62836	2.65217	1.4686	0.00829703	0.585105	Up
CFH	3.50673	4.09066	4.40405	3.71503	2.90845	3.18189	1.80084	3.17845	1.16171	0.00831649	0.585105	Up
IVNS1ABP	6.50182	5.28429	6.0354	5.12962	4.77742	4.3634	4.74465	4.83167	1.0585	0.00835022	0.585105	Up
BCAT1	4.39011	4.18443	5.97819	4.06549	2.92445	3.02855	3.4607	3.65636	1.38704	0.00837081	0.585105	Up
DDAH1	3.96365	3.62788	4.58299	3.26283	1.52002	3.46821	2.44111	2.43381	1.39355	0.00879374	0.596331	Up
CD14	5.21888	4.0234	5.29209	4.43184	0.691798	0.554729	3.93238	3.53754	2.56244	0.00891191	0.596331	Up
DDX27	6.73859	5.10876	5.56483	5.94877	4.76171	4.89052	4.82041	4.63642	1.06297	0.0091164	0.596331	Up
CD53	3.90274	4.68749	4.82723	3.64072	1.29932	2.71269	3.26613	3.45682	1.58081	0.00912477	0.596331	Up
HEXA	5.71034	5.67155	5.97654	4.664	4.04576	4.43969	4.94966	4.41058	1.04418	0.00935698	0.596331	Up
MYO1D	3.13052	3.18088	3.53116	1.62199	1.77744	2.04129	0.951734	1.0204	1.41842	0.00936369	0.596331	Up
SLCO2B1	4.45589	3.50504	4.06567	4.05761	2.15394	3.1522	3.67552	2.47162	1.15773	0.00937167	0.596331	Up
FPR1	4.84789	2.68861	5.01247	3.66963	1.98403	2.04662	2.89146	2.75561	1.63522	0.00937656	0.596331	Up
MYL9	8.48061	7.55147	8.85036	7.38253	5.73419	5.39556	7.75958	6.46701	1.72716	0.00954446	0.596331	Up
LCP2	4.00453	3.36826	4.28868	2.75277	2.35393	1.7852	3.00725	2.37641	1.22286	0.00959674	0.596331	Up
ARHGAP30	7.5618	6.17149	5.11304	6.36027	5.42366	3.63893	4.54717	4.79235	1.70112	0.00960907	0.596331	Up
TNFRSF12A	2.75226	1.59283	2.53896	2.56712	1.50618	1.82744	1.17287	0.721012	1.05592	0.0097621	0.600755	Up
ARPC4	6.31314	5.1623	5.84363	5.56656	4.68712	4.31208	5.38545	4.25868	1.06058	0.0098107	0.600755	Up
PLAU	3.54427	3.70612	4.27637	2.00299	2.17007	1.89399	2.11843	1.83129	1.37899	0.0098309	0.600755	Up
GALNT10	4.38346	4.4601	5.55807	4.6958	3.24902	4.41735	3.60459	3.43436	1.09803	0.00993791	0.603577	Up
HAVCR2	4.50993	3.67233	4.95678	2.83132	2.37309	1.9399	2.97819	2.8625	1.45417	0.0100506	0.606732	Up
P4HA2	2.74766	3.34872	4.03955	2.31447	1.82818	2.51925	1.5968	1.56555	1.23516	0.0102043	0.608592	Up
PTPRJ	5.1105	5.51868	5.03628	5.72744	2.59669	3.81389	4.96151	4.26439	1.43911	0.010326	0.608592	Up
CTSZ	6.0611	3.92032	4.58041	4.82686	3.35378	2.9703	3.63687	3.95882	1.36723	0.0104294	0.609282	Up
IER3	8.93543	5.96718	9.23743	5.93484	5.50298	5.57801	4.28506	4.70321	2.50141	0.0104827	0.6106	Up
AIF1	6.59827	6.42334	6.61661	6.18749	4.34629	3.94675	6.23413	5.5015	1.44926	0.0109249	0.616748	Up
BCLAF1	7.62166	6.29802	6.29954	6.75031	6.10836	5.85688	5.40371	5.44623	1.03859	0.0109432	0.616748	Up
C5orf46	1.6625	0.919104	2.56816	1.69864	0.927042	0.711798	0.253959	0.707289	1.06208	0.0109688	0.616748	Up
CREB3L1	5.53164	3.60951	5.32209	4.20545	4.38836	2.29003	1.8822	2.57044	1.88441	0.0110386	0.617534	Up
MAP3K7	4.93723	4.73152	5.19387	3.77461	3.59064	3.2156	4.21662	2.80058	1.20345	0.0112496	0.620072	Up
RNF217	2.67281	2.56969	3.81849	3.12346	1.67128	1.66584	2.49909	2.2364	1.02796	0.0112794	0.620072	Up
GALNT5	3.09189	1.59852	3.67442	1.49116	1.07897	1.32234	0.794776	0.597564	1.51558	0.0113119	0.620072	Up
HCLS1	4.14826	3.30761	3.72214	2.88127	1.96322	1.7306	3.374	1.79381	1.29941	0.0113908	0.620072	Up
HLA-DRA	7.08017	8.24247	8.19668	7.1233	4.39826	4.03779	6.71653	6.95715	2.13322	0.0114812	0.620072	Up
WBP5	3.3225	4.10776	4.96898	3.4283	2.6349	2.9895	3.07528	2.65169	1.11904	0.0115206	0.620072	Up
SGK1	7.74206	5.95971	9.28283	6.54445	5.40649	5.81868	5.49261	4.99279	1.95462	0.0115206	0.620072	Up
SETD8	3.49242	3.84284	4.27701	3.83981	2.97382	1.93859	3.42157	3.01131	1.0267	0.0115767	0.620072	Up
ELF1	4.90595	5.00619	5.70756	5.10682	4.09391	3.44522	4.93284	4.16741	1.02178	0.0117751	0.620072	Up
VGLL4	4.89062	4.69252	5.65148	3.91553	3.3967	3.50843	3.88658	4.00391	1.08863	0.0118757	0.620072	Up
GK	3.46253	2.40094	5.21328	2.46959	1.62155	1.32805	1.59841	2.02081	1.74438	0.0119214	0.620072	Up
PELI1	4.19518	2.35461	3.76266	2.65908	2.14911	1.86827	2.18938	1.86827	1.22412	0.0119529	0.620072	Up
BGN	8.4248	7.88306	7.50704	6.7601	7.18539	6.19134	3.48081	4.64888	2.26715	0.0120669	0.620072	Up
VCAM1	7.58376	6.75413	6.27029	6.75771	6.08321	5.91747	6.12156	5.08538	1.03957	0.0121744	0.620072	Up
CREM	4.63459	3.19951	5.65948	3.38192	2.35263	2.42529	2.99893	2.83866	1.565	0.0121751	0.620072	Up
RANBP1	3.20405	3.08116	4.07702	2.83431	2.18718	1.76143	2.81395	2.41812	1.00396	0.0121939	0.620072	Up
NRK	2.19245	2.31482	2.54226	1.07786	1.38686	1.17009	0.371916	0.78217	1.10409	0.0122386	0.620072	Up
LOH3CR2A	2.67366	1.0252	3.48889	1.46582	0.573538	0.779862	0.66463	0.694875	1.48517	0.0122814	0.620072	Up
CALM3	6.79918	5.55017	5.63953	5.19459	4.62701	3.76162	5.16356	4.70262	1.23216	0.0123991	0.620072	Up
ASPN	8.17529	5.25842	8.08965	5.45977	4.51451	5.25849	4.76184	3.57062	2.21942	0.0124322	0.620072	Up
PDK1	3.96915	2.14223	3.5909	3.81758	2.02587	1.72005	2.81749	1.65014	1.32658	0.0125524	0.620072	Up
SERPINE1	8.35269	4.20328	8.27988	6.09443	5.49888	3.91042	2.74257	3.16679	2.90291	0.0126115	0.620072	Up
C3AR1	4.76232	5.17352	5.45775	3.93726	1.20504	2.81084	3.68638	4.17145	1.86428	0.0126996	0.620072	Up
SRPRB	3.872	4.34911	5.38016	4.80361	2.63601	3.11373	3.85888	3.95637	1.20997	0.0130182	0.620072	Up
NTM	4.85185	4.79753	5.41629	4.5265	3.51398	2.64829	4.81326	3.47069	1.28649	0.0130883	0.620072	Up
HSPH1	5.23136	4.00054	6.13938	3.31351	1.9551	3.05632	3.36769	3.14359	1.79052	0.0131216	0.620072	Up
OLFML2B	1.78607	3.42143	4.32564	2.08655	1.46789	1.42571	1.02168	1.50566	1.54969	0.013306	0.620072	Up
PCOLCE	6.84209	5.5429	5.7061	5.3258	4.78255	5.25849	3.45898	4.5656	1.33782	0.013309	0.620072	Up
HIST1H2BE	5.19393	4.52192	4.49161	4.93245	2.64313	2.22878	4.38836	4.09778	1.44546	0.0134142	0.620072	Up
STIM2	3.08611	4.16468	3.70759	2.84683	2.28394	1.40187	2.25092	3.06007	1.2021	0.0137013	0.620072	Up
IL6	4.60614	0.890594	6.014	2.65813	1.19131	0.520149	0.811291	0.540179	2.77648	0.0137595	0.620072	Up
CCL2	7.61048	4.02665	5.62346	5.12179	3.22797	2.76086	4.05643	4.15794	2.0448	0.0138071	0.620072	Up
S100A8	5.05767	1.71204	7.09134	5.81468	2.28648	1.12133	1.84655	2.71156	2.92745	0.0139308	0.620072	Up
EDEM1	5.11161	4.24783	6.14643	3.84071	2.90441	2.02376	4.12108	3.47511	1.70555	0.0139752	0.620072	Up
ADAMTS2	6.36774	3.79616	5.80587	4.17824	4.46236	2.92191	2.61514	2.4626	1.9215	0.0141547	0.620072	Up
MAGED1	6.74993	6.89541	8.12285	6.62637	3.58754	6.38148	5.93025	5.44529	1.7625	0.0141675	0.620072	Up
KCNE4	2.8835	3.62924	5.03727	2.70731	2.33647	2.24568	1.91145	2.23782	1.38148	0.0143521	0.620072	Up
ARHGAP28	4.02058	2.18242	3.17659	2.69169	1.56116	1.78174	2.42153	1.6863	1.15514	0.0143756	0.620072	Up
CDKN1A	7.09482	5.14183	7.17101	4.31851	4.76493	4.08817	3.9813	2.82014	2.01791	0.0146254	0.620072	Up
THBS2	9.3962	8.25113	9.69907	9.2566	8.29588	8.68515	6.87676	6.39983	1.58634	0.0147105	0.620072	Up
P4HA1	6.59507	5.01099	5.43687	6.06255	2.06051	4.69202	4.95117	4.08958	1.82805	0.0149643	0.620072	Up
S100A9	4.1584	1.95277	5.01763	4.45228	2.45942	1.94541	1.81507	2.48671	1.71862	0.0149841	0.620072	Up
TMED3	1.9125	2.5714	3.77309	3.38372	1.60395	1.24004	1.75488	2.2218	1.20501	0.014997	0.620072	Up
PAPSS1	3.91396	4.33062	4.59854	3.63068	2.3095	1.99485	3.42157	3.78487	1.24075	0.0151664	0.620072	Up
MFAP2	4.4996	2.98457	3.78457	3.53526	3.00725	2.98452	2.13158	2.61749	1.01579	0.0151729	0.620072	Up
EIF4G1	5.57424	3.81359	5.33346	4.38703	2.53663	1.59422	4.57762	3.0599	1.83499	0.0151994	0.620072	Up
PDLIM3	7.15557	6.40017	7.73425	6.32348	5.43924	6.74224	3.51693	3.26893	2.16153	0.0152347	0.620072	Up
ZC3H12A	3.08116	0.776921	1.51754	1.60091	0.295525	0.4882	0.461574	0.701632	1.2574	0.0153108	0.620072	Up
LILRB1	5.04541	4.07525	3.80535	4.51016	2.32524	3.50492	3.72525	3.48352	1.09931	0.0153623	0.620072	Up
DEPDC6	2.47495	1.83387	3.29489	2.80143	1.16377	2.19947	1.56101	1.411	1.01747	0.0154208	0.620072	Up
THBS1	9.01734	6.15942	10.1795	8.0905	5.55012	7.1173	6.22808	5.62219	2.23227	0.0154754	0.620072	Up
MYH9	4.40833	4.01496	4.87392	2.93924	2.57791	1.64917	2.98504	3.42157	1.40069	0.0158417	0.623668	Up
VSNL1	3.55174	0.944934	2.64313	1.91669	0.898504	1.16284	0.66463	0.687926	1.41065	0.0158978	0.623668	Up
CEBPD	5.92859	5.48842	6.72944	5.08626	4.69378	4.36122	5.40574	4.17848	1.14837	0.0159845	0.623668	Up
RPRML	2.54942	1.91836	2.63181	3.59084	0.972562	1.49047	1.03121	2.36771	1.20712	0.0160746	0.623668	Up
ADAM19	2.79936	3.39721	4.30889	2.6444	2.53615	2.22401	1.92254	2.27367	1.04837	0.0161868	0.624746	Up
RUNX1	6.47519	4.63489	6.19164	4.49178	4.72923	2.22872	4.10028	3.55701	1.79456	0.0162902	0.624746	Up
C1orf162	4.96648	4.77361	4.0619	4.06348	1.92436	2.26449	3.99068	3.88674	1.4498	0.0164701	0.624746	Up
AP2M1	5.44667	4.75903	5.04659	4.25728	3.16573	1.95479	4.22084	4.26162	1.47665	0.0164858	0.624746	Up
FBLIM1	3.43651	4.03919	4.2556	2.93428	3.61604	1.70456	1.82331	2.22237	1.32482	0.0166826	0.625907	Up
TMEM49	7.5539	7.5705	8.44456	6.87802	7.99557	4.03047	4.72588	4.6679	2.25679	0.0167293	0.626439	Up
IFI30	6.78706	5.82177	6.33644	6.17922	5.24495	4.20489	5.12323	6.09567	1.11394	0.0171756	0.63042	Up
ALDH1L2	4.73673	3.33604	5.33394	2.75783	3.29632	1.55132	2.0799	2.49147	1.68638	0.0174143	0.63042	Up
CHPF	4.32083	2.63859	3.13522	3.11324	2.64194	2.59139	1.58335	1.87584	1.12884	0.0174743	0.63042	Up
MC1R	2.59968	0.935919	1.43386	2.5596	0.965939	0.23171	0.754634	1.00556	1.1428	0.0175553	0.631263	Up
C19orf10	5.11937	3.20854	4.57051	4.11979	2.84129	3.30765	3.03452	3.47103	1.09093	0.0176966	0.632126	Up
CHD4	6.62098	5.75105	5.4196	5.32748	5.27184	3.46821	5.11351	4.17507	1.27262	0.0178022	0.632126	Up
P4HB	5.86274	3.96714	5.94819	4.59971	4.02926	3.95618	3.90736	3.54785	1.23428	0.0178912	0.632126	Up
ARID5B	6.83301	5.19759	6.41703	4.91153	4.36055	4.42849	5.32366	3.53663	1.42746	0.0182879	0.632126	Up
LILRB2	4.37901	3.40505	5.26145	3.39095	1.78548	2.50661	3.35451	3.21485	1.39375	0.0183296	0.632126	Up
C14orf181	3.55832	2.98589	1.99411	2.31857	1.73202	1.72564	1.20227	2.11967	1.01932	0.0183386	0.632126	Up
LYZ	7.07352	6.79397	6.3982	6.5184	2.21554	3.56495	6.0757	6.00113	2.23169	0.018647	0.63239	Up
CRISPLD2	4.90595	6.53857	7.8431	4.90896	4.45224	5.30007	3.08368	2.66584	2.17369	0.0187129	0.63239	Up
HLA-DPB1	6.67313	7.49901	6.47125	6.33417	3.79508	5.27389	6.19295	5.96103	1.43865	0.0187319	0.63239	Up
PDXK	5.72709	4.27966	4.78808	5.15752	3.34465	3.35483	4.82998	3.82103	1.15047	0.0187951	0.63239	Up
SLAMF8	3.69624	2.85237	3.17893	2.26024	2.45376	2.27222	1.22929	1.92006	1.02811	0.0189421	0.635261	Up
CEBPB	5.77744	5.30959	6.35075	5.01024	4.08187	2.93503	5.56313	4.01804	1.46249	0.0191157	0.639117	Up
CRABP2	4.99433	3.93821	4.54287	5.26961	4.56583	2.81504	3.53996	3.07853	1.18641	0.0191368	0.639117	Up
TBC1D1	3.02181	3.87685	3.28856	1.77343	1.69288	2.07559	1.60749	2.03916	1.13638	0.0191533	0.639117	Up
GLG1	6.28103	5.00411	6.14442	4.33713	3.23773	2.86254	5.21171	3.92297	1.63294	0.0194544	0.640811	Up
MLLT11	3.42358	2.18196	2.9008	1.34748	1.34748	1.73121	1.16156	0.860682	1.18822	0.0194868	0.640811	Up
GBP1	6.72696	5.57229	5.56391	6.68982	5.1685	4.61506	4.71929	5.79782	1.06308	0.0195571	0.640811	Up
ID2	5.40714	4.24526	5.44457	3.34619	2.29332	3.21124	3.41721	3.82104	1.42509	0.0195796	0.640811	Up
ADAMTS1	7.34687	5.27374	6.91472	4.91981	5.49334	4.38905	3.89695	4.20659	1.6173	0.0198234	0.645265	Up
SH3PXD2B	2.86098	3.04282	4.51974	2.80717	2.95089	1.32935	1.92828	1.95012	1.26802	0.0200055	0.64907	Up
SSR2	5.30583	5.50611	5.90338	5.68976	3.19789	3.89562	5.09463	5.28014	1.2342	0.0200883	0.649234	Up
PDIA3	6.48292	6.90333	7.59864	6.62965	4.12121	5.56792	6.28775	6.263	1.34367	0.02011	0.649234	Up
FOXF1	2.83131	1.10821	2.93153	3.02627	0.909759	0.953348	1.79898	1.40131	1.20848	0.0205957	0.649234	Up
CXCR2	2.92812	1.42855	4.80193	2.79869	1.4393	1.35766	0.837588	1.70041	1.65558	0.0206201	0.649234	Up
SOD2	5.61544	5.82415	7.21557	5.18126	3.91168	4.75819	5.48082	4.49872	1.29675	0.0207927	0.649234	Up
SRGN	6.60124	5.33113	7.77872	5.28312	3.32316	4.40857	5.03041	5.39034	1.71043	0.0212785	0.651675	Up
ARHGAP9	4.01544	3.13204	4.29422	2.06796	1.8282	2.03126	2.36578	2.36294	1.23037	0.0214795	0.653271	Up
PDLIM4	5.40541	3.98041	4.40132	3.37872	4.12313	2.73823	2.15378	2.53136	1.40484	0.0217389	0.65598	Up
PNMA2	4.53695	2.69986	4.38374	4.45941	3.19789	3.44663	2.03102	1.62873	1.44392	0.0217395	0.65598	Up
NFATC2	4.42279	3.41125	2.58927	2.74479	2.2121	2.52737	1.91627	2.2893	1.05577	0.0220886	0.656077	Up
C1QTNF3	3.90558	2.80391	4.35839	3.94849	2.13636	3.59289	1.99405	2.62908	1.166	0.0221761	0.656077	Up
WISP1	2.74727	1.56978	3.94646	2.49447	1.32805	2.37466	0.275986	0.649732	1.53239	0.0225123	0.656077	Up
PLXDC2	7.30539	6.88768	8.05019	6.43699	5.37825	7.2222	5.01037	5.55611	1.37833	0.0225879	0.656077	Up
PCDH7	3.42583	3.43433	3.54749	2.79268	1.98568	3.39465	0.428535	1.56282	1.45716	0.0225889	0.656077	Up
FCGR2A	7.09544	6.95751	8.19497	5.76876	2.89398	2.80473	6.50908	6.01383	2.44876	0.0227649	0.656077	Up
FKBP10	4.39903	2.67019	3.81768	3.14799	3.39894	2.05712	0.988225	1.85921	1.43285	0.0227912	0.656077	Up
XRCC1	5.12117	3.93568	3.69222	4.72444	2.92315	2.20426	3.97146	3.57948	1.19879	0.0228754	0.656077	Up
POLR2J	6.07687	4.60107	4.72407	5.14064	4.11846	2.97679	4.80317	3.91376	1.18262	0.0229104	0.656077	Up
NAA10	4.55563	4.33672	3.85352	3.676	2.45783	1.97457	3.59283	3.81086	1.14644	0.0232321	0.656077	Up
RCN3	5.32149	4.03493	4.45288	4.30617	4.28295	2.73521	3.21349	3.72305	1.04019	0.0232518	0.656077	Up
PLAUR	5.0522	2.28842	5.18068	2.71269	2.84789	1.97514	0.811325	1.88832	1.92783	0.0233197	0.656077	Up
SLC2A3	7.42371	4.84765	8.00316	5.50921	5.05348	4.46566	4.22763	5.04841	1.74714	0.0234157	0.656077	Up
CHID1	4.33079	4.03029	4.46918	3.85452	1.98402	2.02366	3.65056	3.98644	1.26002	0.0236433	0.65782	Up
SCG2	3.63741	2.17369	4.00784	3.15106	2.60196	2.67253	0.782171	1.31679	1.39914	0.0238328	0.660235	Up
PHLDA1	6.65049	2.97064	5.80458	3.04955	3.35621	1.80211	2.13041	2.39131	2.19881	0.0239746	0.660235	Up
HLA-DRB1	7.74026	8.22106	7.85996	7.21654	3.87097	5.31965	7.26445	7.17038	1.85309	0.0241871	0.660948	Up
CCDC117	4.6334	4.79635	4.93503	5.0204	4.05324	2.40576	4.55469	3.95525	1.10406	0.0243717	0.661457	Up
NAMPT	5.54193	4.24781	7.54035	3.10524	3.0257	2.47827	3.17485	3.31042	2.11152	0.0248062	0.664457	Up
MLF1	2.9721	1.01559	3.33866	1.32745	0.679945	1.10449	0.771507	0.776523	1.33033	0.0248196	0.664457	Up
LILRB3	4.29739	3.3403	3.85821	2.72972	2.31248	1.88234	2.96056	2.99417	1.01902	0.0251043	0.664457	Up
ADORA3	1.99496	2.23782	6.12214	3.84409	1.18182	1.32442	2.10391	1.11718	2.11792	0.0254636	0.66548	Up
KLHL6	4.6992	2.85594	4.01999	2.96808	2.98298	2.2034	2.80645	1.89928	1.16277	0.025652	0.665802	Up
ROR1	2.10053	1.83682	3.72261	2.72011	2.08084	0.949931	1.66842	1.18776	1.12328	0.0257464	0.665802	Up
HLA-DMB	4.03004	3.27004	3.39455	4.03921	1.45542	2.11522	3.28531	3.30258	1.14383	0.0257563	0.665802	Up
SMAP2	4.51716	4.22336	5.5913	4.003	3.52164	1.03011	4.28727	2.65169	1.71103	0.0258181	0.665998	Up
ZMAT3	5.42822	3.25822	4.9838	3.15825	3.56796	3.08587	1.97807	1.94637	1.56255	0.0260621	0.666482	Up
PPPDE2	2.64357	2.82875	3.48032	3.1224	0.742568	1.52901	2.89256	2.33751	1.14335	0.0267386	0.674545	Up
NCF2	4.35671	3.3225	4.3932	2.84094	1.45365	1.91934	3.49717	2.76821	1.31875	0.0270192	0.674545	Up
CHI3L1	7.07619	7.94631	5.46894	5.99501	4.6883	6.44448	3.38338	4.76368	1.80165	0.027117	0.674545	Up
CKAP4	6.79354	5.29032	6.38558	6.95743	4.73434	6.43167	4.37081	4.5282	1.34046	0.027189	0.674545	Up
JUNB	7.51029	5.14707	8.03279	5.24002	5.98261	3.87476	3.88358	4.47551	1.92843	0.0273399	0.674545	Up
CTHRC1	8.18152	8.79831	9.65186	7.59891	6.58504	8.91677	3.68749	4.39122	2.66252	0.0273728	0.674545	Up
NRBF2	4.61761	3.9939	4.75191	2.68326	3.20891	2.17224	3.29279	2.51202	1.21518	0.0274994	0.674545	Up
LOC284889	2.88244	2.40348	3.05247	2.55622	1.99577	0.576248	1.81961	2.49783	1.00129	0.0276702	0.674545	Up
BRD2	7.4354	5.98175	6.35779	5.79373	5.85248	3.98316	5.75762	4.93919	1.25906	0.0277186	0.674545	Up
ITPRIP	5.21776	3.63404	5.23967	2.97543	3.35991	2.56061	2.84958	3.06291	1.30847	0.0280363	0.674545	Up
SFT2D2	2.1845	2.29718	3.18268	1.16757	1.0476	0.806773	1.34795	1.56088	1.01718	0.0280606	0.674545	Up
COTL1	4.51145	5.41497	4.57431	4.69557	2.73101	2.97416	4.37728	4.53683	1.14426	0.0280947	0.674545	Up
EZR	6.47215	5.039	5.5793	6.19164	2.99676	4.88033	5.04533	5.10997	1.31242	0.0282251	0.674545	Up
MPP1	3.1346	1.57097	3.29362	2.66928	1.46221	1.03357	2.06494	1.96907	1.03467	0.0286671	0.67701	Up
FAM46C	5.56013	5.73385	5.34173	4.81177	3.88396	4.96485	2.91767	4.97387	1.17678	0.028996	0.677898	Up
FAM114A1	6.0797	5.04206	5.90849	4.93707	4.62173	3.54668	5.25946	4.39451	1.03624	0.0291413	0.677898	Up
SFRP4	5.49508	7.11087	6.84916	4.14112	4.40259	5.3251	2.15907	3.68168	2.00695	0.0294494	0.678231	Up
ISG20	3.44049	1.87875	2.84141	1.29109	1.18251	0.861758	1.36219	1.5847	1.11515	0.0298121	0.678697	Up
C12orf57	4.35459	3.9991	3.92158	3.27669	3.08945	1.52339	3.57752	2.9664	1.0988	0.0298285	0.678697	Up
RIN3	3.28879	2.90615	2.89444	5.02361	2.14825	1.84564	2.11196	3.04867	1.23962	0.0299808	0.681012	Up
RCAN1	4.17687	4.05344	6.19836	5.08322	4.42434	3.41423	3.63367	3.06047	1.2448	0.0301929	0.683926	Up
EMILIN2	4.10864	3.46067	4.03965	3.32981	2.07749	1.16286	3.14684	3.56318	1.2471	0.0303509	0.684068	Up
DUSP1	7.79027	6.08397	8.76914	4.83104	6.50463	4.15268	4.40004	3.12999	2.32177	0.030964	0.684684	Up
VNN2	3.47625	2.42565	4.29826	3.75698	1.48598	2.73655	1.93643	3.11067	1.17188	0.0309973	0.684684	Up
MLEC	6.80858	6.39465	6.67007	7.0531	5.3643	4.41559	6.94649	5.51616	1.17097	0.0310981	0.686052	Up
GADD45B	7.27354	4.52092	7.28706	4.95848	4.50006	4.54159	4.87612	3.43373	1.67213	0.0315079	0.68839	Up
SRGAP1	4.80975	4.22245	4.83672	4.90123	4.94434	3.23821	3.4874	2.91633	1.04597	0.0315477	0.68839	Up
TMEM45A	4.81454	4.83431	5.35406	4.51165	3.17492	5.09386	3.5616	3.64133	1.01071	0.0315579	0.68839	Up
CDC123	2.77436	3.2196	3.74309	2.94538	0.871726	0.801765	3.05237	2.65168	1.32622	0.0316982	0.688824	Up
ENG	4.5646	3.84531	3.3951	3.64152	1.66578	3.15105	3.11873	3.39138	1.0299	0.0317037	0.688824	Up
ATP1A1	4.20578	4.66839	5.37593	3.3978	2.64313	3.58558	3.77781	3.40058	1.0602	0.0317424	0.688824	Up
JOSD1	3.29463	2.65168	3.46208	0.887169	1.67347	0.7667	0.884305	1.61774	1.33834	0.0324959	0.694219	Up
IGKC	6.05513	4.4341	2.15776	4.26882	1.02306	2.47383	2.04346	3.54785	1.9569	0.032549	0.694219	Up
CERCAM	5.66153	2.86564	3.57116	3.19782	2.51249	3.02921	1.79437	2.28613	1.41849	0.0329203	0.694219	Up
LUM	8.86286	8.71778	8.861	8.11799	5.64778	8.59088	6.85365	7.89916	1.39204	0.032982	0.694219	Up
ARHGDIB	6.74847	6.3896	6.39389	5.5115	4.6412	3.61892	5.8112	5.90277	1.26734	0.0332865	0.694219	Up
MIR21	5.57703	5.51061	6.23032	4.84345	6.66013	2.14878	1.21903	1.8003	2.58329	0.0333107	0.694219	Up
HSPA6	5.0824	4.8539	6.0691	4.8511	1.32757	1.5691	4.66006	5.01158	2.07205	0.033814	0.694892	Up
LOC100131311	6.8257	3.90949	6.68212	3.73588	5.32355	1.16286	2.99801	1.39806	2.56768	0.0340076	0.694892	Up
LAMB2	7.00753	6.64551	6.42477	5.45642	4.13626	6.03072	5.32937	5.58103	1.11421	0.0341181	0.695282	Up
RGS1	6.11237	1.95676	6.68846	1.98569	2.77189	1.02429	1.216	0.907183	2.70598	0.0345822	0.69934	Up
EHD3	2.19273	2.76701	1.61193	1.0136	0.807082	1.3029	0.139542	1.30662	1.00728	0.0348358	0.69956	Up
SERTAD1	3.76671	2.33203	4.52154	1.38798	0.889192	0.966303	2.23486	1.63067	1.57181	0.0350024	0.70137	Up
SLC4A7	4.82303	3.72181	3.5129	3.90292	4.12386	2.01062	2.84118	2.43779	1.1368	0.0351736	0.701963	Up
WIPI1	6.31817	5.08093	5.68959	5.62423	5.49103	3.7683	5.23476	3.62826	1.14764	0.0353083	0.701963	Up
HLA-DPA1	7.43868	8.37337	6.67988	7.16583	2.35114	5.18387	6.34558	7.0539	2.18082	0.0357408	0.703471	Up
TAPBP	5.96064	5.49794	6.01321	5.18449	4.00828	3.70184	5.42128	5.36586	1.03975	0.036065	0.703668	Up
FAM198B	4.84467	6.28494	6.83247	4.99887	4.70066	3.9638	4.70442	5.08582	1.12656	0.0365744	0.706416	Up
DNM2	4.58359	2.6457	3.06254	3.19985	2.04844	0.947055	2.54858	2.96826	1.24484	0.0367794	0.706416	Up
SRA1	4.30508	2.7899	3.18538	1.80262	2.12189	2.03733	1.7437	1.79214	1.09698	0.0369978	0.706416	Up
TNFRSF4	5.07565	3.68434	3.60162	4.87519	3.07037	1.47719	3.90937	3.45173	1.33204	0.0372165	0.706416	Up
CHMP4B	5.80478	5.3546	6.10941	4.79411	3.00097	4.18089	5.55768	4.42394	1.22486	0.0373006	0.706416	Up
PRAF2	4.812	3.48023	3.50626	2.56474	2.80783	2.73054	1.87879	2.67741	1.06716	0.0373401	0.706416	Up
FNDC1	7.21096	6.08169	7.93538	6.24064	4.52367	7.36712	2.75139	4.55499	2.06787	0.0374586	0.706416	Up
CD44	8.08185	6.41681	6.95585	5.90822	5.54013	5.26189	5.89985	6.32944	1.08285	0.0375136	0.706416	Up
VSIG4	4.33264	3.99995	5.72773	3.9376	1.15275	2.01062	4.6906	3.20695	1.73425	0.0378416	0.707043	Up
DOCK10	5.74837	5.04522	4.20726	5.06544	5.5261	1.74334	1.96085	3.50064	1.83384	0.03807	0.70835	Up
SYAP1	3.32783	2.47015	4.95051	2.1394	1.8496	1.00282	2.41577	2.03552	1.39604	0.0383848	0.708982	Up
APLNR	4.57921	6.24262	5.0743	4.28206	2.99591	4.78311	3.18609	4.27722	1.23396	0.0388347	0.708982	Up
SERPINE2	5.40649	6.55999	7.12045	6.73822	5.92971	6.26247	3.52927	3.67178	1.60798	0.0388836	0.708982	Up
TMX1	4.74664	4.86571	5.5554	5.33105	3.29814	2.74253	5.29313	4.33978	1.2063	0.0395208	0.713147	Up
MPZL1	5.94592	6.09232	6.65281	4.65907	3.16519	3.89031	5.89167	4.68314	1.42995	0.0395793	0.713147	Up
PTGFRN	5.13569	5.80265	6.07882	4.78876	3.63163	5.74498	3.60961	4.07838	1.18533	0.0395878	0.713147	Up
CST7	4.32851	3.02464	3.49039	1.57365	1.25284	0.671753	2.49145	2.28624	1.42873	0.039741	0.713164	Up
CILP2	4.47175	2.80861	3.56487	2.4898	2.86245	2.12614	1.808	2.45608	1.02059	0.0403927	0.713772	Up
RNASE6	3.65845	4.16319	4.10349	2.68059	1.98402	1.82679	3.85135	2.30287	1.16017	0.0409403	0.718565	Up
ALOX5AP	3.73031	4.21738	5.96068	3.99943	1.51354	1.82351	4.48301	3.40426	1.67087	0.0411155	0.719249	Up
EVL	4.62622	5.30742	4.15918	3.45613	3.86414	2.42595	3.47825	3.65901	1.0304	0.0412317	0.720075	Up
CYP1B1	4.88159	6.16715	8.07948	5.9143	5.03483	5.07895	4.75813	4.8752	1.32385	0.0416031	0.720229	Up
ABL2	4.67201	2.76695	4.5835	2.79869	2.57105	2.81976	2.95588	1.56023	1.22856	0.0419601	0.720969	Up
ACTG2	3.48603	6.3613	2.67956	1.63554	1.98402	2.13296	0.849324	1.04654	2.0374	0.0420883	0.722172	Up
ARF1	5.01099	5.05456	6.18273	4.69	3.16883	3.46821	5.20472	4.51955	1.14424	0.0422393	0.722273	Up
MT2A	6.42591	6.37216	7.72653	6.33858	4.52955	5.2774	6.62268	5.94384	1.12243	0.0423941	0.723678	Up
CMIP	4.89056	4.40374	3.42157	3.41432	3.63637	2.13127	2.99362	3.36523	1.00093	0.0428584	0.72459	Up
EGR2	4.07963	2.37158	4.54683	2.06718	2.78371	1.36989	1.97463	1.54192	1.34877	0.0430034	0.72459	Up
JMJD6	4.1486	1.55526	4.17904	1.87076	1.57477	1.85621	1.29626	1.43013	1.39907	0.0432524	0.725581	Up
ITGB2	4.15814	4.44233	5.4266	4.1655	1.19027	2.29553	4.50134	3.94241	1.56576	0.0438547	0.728632	Up
EIF4A1	5.68156	6.08113	6.48749	4.86645	3.19295	4.95425	5.38469	4.90758	1.16929	0.0442564	0.730919	Up
CLEC11A	4.6542	2.74755	3.31179	3.3151	3.08359	3.1844	1.03988	1.35194	1.34221	0.0444171	0.730919	Up
CDC42SE1	5.71578	4.21442	6.02355	4.3369	3.42241	2.69147	4.54534	4.56208	1.26734	0.0445475	0.730919	Up
SULF2	5.14205	5.39704	5.7738	5.31752	5.21869	5.15556	3.15145	4.03934	1.01634	0.0456414	0.731559	Up
C1orf144	4.53114	4.16505	5.22333	3.19789	2.31426	1.85133	4.29956	3.34804	1.32605	0.0458301	0.731559	Up
CTSS	5.05686	4.49168	5.17623	4.28265	2.36286	2.56919	4.56673	4.54606	1.24064	0.0458771	0.731559	Up
ZNF331	5.51421	2.27188	6.9061	2.33647	1.49816	1.65744	2.79141	2.14168	2.23499	0.0458943	0.731559	Up
GPX8	4.7607	5.71896	6.65479	6.01893	3.61759	5.50304	4.96583	4.69926	1.09191	0.0465612	0.731559	Up
C1QB	6.62888	4.85157	4.97965	4.89891	2.35323	2.34023	5.40063	4.56838	1.67413	0.0466242	0.731559	Up
COL10A1	4.14039	3.10989	4.15007	1.12948	1.94112	1.56444	2.00018	1.53121	1.37322	0.0466766	0.731559	Up
PRRC1	4.67574	5.47171	6.11717	4.22976	3.79968	2.79929	4.85247	4.34965	1.17332	0.0468541	0.731559	Up
FCGR2C	6.68229	6.22301	6.99412	6.10458	2.59981	5.6478	5.91986	5.68199	1.53863	0.0469259	0.731559	Up
MMP19	6.35289	3.46663	6.78814	2.84063	3.60484	2.63637	2.81151	2.79515	1.9001	0.0473902	0.731559	Up
NME7	4.99786	4.35707	7.36025	5.24218	2.66798	3.40678	4.72988	4.86273	1.5725	0.047779	0.731559	Up
ARHGEF9	3.32308	4.37977	4.10542	1.54757	1.3739	2.15826	2.44087	2.22281	1.29	0.047894	0.731559	Up
LOC100289209	2.60205	1.72109	2.69111	2.58608	0.240329	1.24206	1.55486	2.50417	1.01473	0.0481015	0.731559	Up
IER2	7.18551	3.96581	7.67708	4.08849	5.08923	2.69741	3.24463	3.67514	2.05262	0.048229	0.731559	Up
SPRY4	6.42361	4.92474	6.87994	4.82551	4.81347	4.20578	5.33127	4.15983	1.13586	0.0482812	0.731559	Up
CXCL2	4.35743	2.84626	7.36037	1.51602	2.11784	2.4355	0.981092	0.92925	2.4041	0.0488468	0.731559	Up
HARS	3.22106	4.29353	3.46152	2.21816	1.06265	2.47293	2.56463	2.70045	1.0984	0.0494179	0.731559	Up
CD163	6.85679	7.56611	8.59333	7.01738	1.98403	5.5108	7.13113	6.52392	2.22093	0.0495145	0.731559	Up
UXT	4.92572	4.91144	4.96379	4.27434	1.52375	2.5897	4.66456	4.50029	1.44925	0.0499218	0.731559	Up
FXYD5	5.82432	4.65564	4.29183	4.69165	3.40318	1.31055	3.7603	4.9074	1.5205	0.0499623	0.731559	Up
